# Supplementary material for: Pattern analysis approach reveals restriction enzyme cutting abnormalities and other cDNA library construction artifacts using raw EST data
Source: BMC Biotechnol. 2012 May 3;12:16. doi: 10.1186/1472-6750-12-16 (PMC3424822; doi:10.1186/1472-6750-12-16)
Supplement: Additional file 2 — Table S1. Some raw EST sequences with the “5TNS + N + DBT + 3TNS” pattern had been submitted to GenBank. Most of them have their DBTs untrimmed in Genbank. [file 1472-6750-12-16-S2.xls]

## Sheet: Table1
sequence_name	GenBank gi	GenBank WebLink	DBT_end	genbank_submission_end	D - E	DBT Retention
FLD1_32_F06.b1_A029	48932499	http://www.ncbi.nlm.nih.gov/nucest/48932499	691	691	0	Yes
FLD1_43_D09.b1_A029	48934229	http://www.ncbi.nlm.nih.gov/nucest/48934229	697	697	0	Yes
FLD1_47_C10.b1_A029	48934837	http://www.ncbi.nlm.nih.gov/nucest/48934837	717	717	0	Yes
FLD1_54_D10.b1_A029	48935917	http://www.ncbi.nlm.nih.gov/nucest/48935917	696	696	0	Yes	Purpose:	For sequences with a pattern of 5TNS+N+DBT+3TNS, the sequence portion between 5TNS and DBT
FLD1_54_E09.b1_A029	48935928	http://www.ncbi.nlm.nih.gov/nucest/48935928	226	226	0	Yes		should be submitted to GenBank, not including DBT.
FLD1_71_B12.b1_A029	48938309	http://www.ncbi.nlm.nih.gov/nucest/48938309	607	607	0	Yes		Unforutnately, DBTs have not been compledtely trimmed off in the submitted sequences.
RTNACL1_18_C07.b1_A029	51495570	http://www.ncbi.nlm.nih.gov/nucest/51495570	769	769	0	Yes
RTNACL1_16_B11.b1_A029	51498263	http://www.ncbi.nlm.nih.gov/nucest/51498263	561	561	0	Yes	Sequences:	All the sequences in this table have a pattern of 5TNS+N+DBT+3TNS.
RTNACL1_42_A08.b1_A029	51498550	http://www.ncbi.nlm.nih.gov/nucest/51498550	778	778	0	Yes
RTNACL1_42_B05.b1_A029	51498559	http://www.ncbi.nlm.nih.gov/nucest/51498559	766	766	0	Yes	DBT_end:	The end position of DBT.
COLD1_11_H12.b1_A029	57881593	http://www.ncbi.nlm.nih.gov/nucest/57881593	627	627	0	Yes
COLD1_12_G07.b1_A029	57881742	http://www.ncbi.nlm.nih.gov/nucest/57881742	825	825	0	Yes	genbank_submission_end:			The end position of Genbank sequence.
COLD1_26_E06.b1_A029	57882876	http://www.ncbi.nlm.nih.gov/nucest/57882876	582	582	0	Yes
COLD1_64_B07.b1_A029	57888028	http://www.ncbi.nlm.nih.gov/nucest/57888028	593	593	0	Yes	Method:	Observe the difference of DBT_end and genbank_submission_end, i.e. the data in H column.
RTDK1_7_F05.b1_A029	67047118	http://www.ncbi.nlm.nih.gov/nucest/67047118	802	802	0	Yes		Since the length of DBT is 24nt,
RTDK1_26_F01.b1_A029	67050248	http://www.ncbi.nlm.nih.gov/nucest/67050248	578	578	0	Yes		If the difference < 24, it suggests that the DBT was not completely trimmed off;
RTFEPL1_6_A10.b1_A029	67190600	http://www.ncbi.nlm.nih.gov/nucest/67190600	704	704	0	Yes		If the difference >= 24, it suggests that the DBT was trimmed off completely (marked with blue color);
RTFEPL1_10_H02.b1_A029	67192016	http://www.ncbi.nlm.nih.gov/nucest/67192016	588	588	0	Yes		In summary, the sequences whose data in F column < 24 are sequences whose DBT are retained in GenBank.
RTAL1_10_F05.b1_A029	67488031	http://www.ncbi.nlm.nih.gov/nucest/67488031	658	658	0	Yes
RTAL1_15_G12.b1_A029	67488828	http://www.ncbi.nlm.nih.gov/nucest/67488828	615	615	0	Yes	Conclusion:	In this table, all the sequences except those marked with blue color are sequences whose DBT has not been
RTS1_25_G12.b1_A029	67686837	http://www.ncbi.nlm.nih.gov/nucest/67686837	644	644	0	Yes		trimmed off before Genbank submission.
RTPHOS1_9_A08.b2_A029	68024798	http://www.ncbi.nlm.nih.gov/nucest/68024798	747	747	0	Yes		So it is clear that for most sequences with the pattern of 5TNS+N+DBT+3TNS, the corresponding Genbank
RTPHOS1_27_F07.b1_A029	68030124	http://www.ncbi.nlm.nih.gov/nucest/68030124	773	773	0	Yes		sequences still retain their DBTs.
RTHG1_1_C07.b1_A029	68251854	http://www.ncbi.nlm.nih.gov/nucest/68251854	465	465	0	Yes
RTHG1_4_E08.b1_A029	68252329	http://www.ncbi.nlm.nih.gov/nucest/68252329	562	562	0	Yes
RTHG1_7_E01.b1_A029	68252787	http://www.ncbi.nlm.nih.gov/nucest/68252787	658	658	0	Yes
RTHG1_10_D04.b1_A029	68253272	http://www.ncbi.nlm.nih.gov/nucest/68253272	674	674	0	Yes
RTHG1_14_F09.b1_A029	68253906	http://www.ncbi.nlm.nih.gov/nucest/68253906	687	687	0	Yes
RTHG1_18_G05.b1_A029	68254530	http://www.ncbi.nlm.nih.gov/nucest/68254530	830	826	4	Yes
RTHG1_26_C01.b1_A029	68255681	http://www.ncbi.nlm.nih.gov/nucest/68255681	583	583	0	Yes
RTCU1_13_E01.b1_A029	70973857	http://www.ncbi.nlm.nih.gov/nucest/70973857	591	591	0	Yes
RTCU1_14_B06.b1_A029	70974056	http://www.ncbi.nlm.nih.gov/nucest/70974056	523	523	0	Yes
RTCU1_18_E09.b1_A029	70974834	http://www.ncbi.nlm.nih.gov/nucest/70974834	651	651	0	Yes
RTCU1_24_A07.b1_A029	70975846	http://www.ncbi.nlm.nih.gov/nucest/70975846	395	395	0	Yes
FLD1_28_D08.b1_A029	48931874	http://www.ncbi.nlm.nih.gov/nucest/48931874	884	884	0	Yes
FLD1_44_G09.b1_A029	48934416	http://www.ncbi.nlm.nih.gov/nucest/48934416	700	700	0	Yes
FLD1_68_E08.b1_A029	48937859	http://www.ncbi.nlm.nih.gov/nucest/48937859	726	705	21	Yes
RTNACL1_18_G08.b1_A029	51495609	http://www.ncbi.nlm.nih.gov/nucest/51495609	757	757	0	Yes
RTNACL1_60_A11.b1_A029	51499377	http://www.ncbi.nlm.nih.gov/nucest/51499377	828	808	20	Yes
COLD1_9_D03.b1_A029	57881226	http://www.ncbi.nlm.nih.gov/nucest/57881226	872	872	0	Yes
COLD1_25_A03.b1_A029	57882686	http://www.ncbi.nlm.nih.gov/nucest/57882686	866	842	24	No
COLD1_25_H09.b1_A029	57882752	http://www.ncbi.nlm.nih.gov/nucest/57882752	786	753	33	No
COLD1_31_A01.b1_A029	57883613	http://www.ncbi.nlm.nih.gov/nucest/57883613	828	754	74	No
COLD1_34_H01.b1_A029	57884134	http://www.ncbi.nlm.nih.gov/nucest/57884134	703	698	5	Yes
COLD1_51_H09.b1_A029	57886118	http://www.ncbi.nlm.nih.gov/nucest/57886118	777	753	24	No
COLD1_61_C06.b1_A029	57887554	http://www.ncbi.nlm.nih.gov/nucest/57887554	768	768	0	Yes
HEAT1_17_D03.b1_A029	66690624	http://www.ncbi.nlm.nih.gov/nucest/66690624	809	790	19	Yes
HEAT1_24_A05.b1_A029	66691697	http://www.ncbi.nlm.nih.gov/nucest/66691697	657	657	0	Yes
HEAT1_52_C05.b1_A029	66692367	http://www.ncbi.nlm.nih.gov/nucest/66692367	919	896	23	Yes
RTBOR1_5_D06.b2_A029	66971427	http://www.ncbi.nlm.nih.gov/nucest/66971427	565	541	24	No
RTDK1_5_D02.b1_A029	67046817	http://www.ncbi.nlm.nih.gov/nucest/67046817	815	791	24	No
RTDK1_13_A10.b1_A029	67048111	http://www.ncbi.nlm.nih.gov/nucest/67048111	906	879	27	No
RTFEPL1_1_D07.b1_A029	67189192	http://www.ncbi.nlm.nih.gov/nucest/67189192	771	771	0	Yes
RTFEPL1_22_D08.b1_A029	67194091	http://www.ncbi.nlm.nih.gov/nucest/67194091	606	606	0	Yes
RTFEPL1_25_E09.b1_A029	67194895	http://www.ncbi.nlm.nih.gov/nucest/67194895	791	768	23	Yes
RTAL1_18_B02.b1_A029	67489235	http://www.ncbi.nlm.nih.gov/nucest/67489235	814	812	2	Yes
RTAL1_26_C07.b1_A029	67490435	http://www.ncbi.nlm.nih.gov/nucest/67490435	660	656	4	Yes
RTPHOS1_6_G12.b1_A029	68023926	http://www.ncbi.nlm.nih.gov/nucest/68023926	854	833	21	Yes
RTHG1_20_E11.b1_A029	68254807	http://www.ncbi.nlm.nih.gov/nucest/68254807	841	841	0	Yes
RTHG1_21_E07.b1_A029	68254953	http://www.ncbi.nlm.nih.gov/nucest/68254953	594	594	0	Yes
RTHG1_23_C03.b1_A029	68255219	http://www.ncbi.nlm.nih.gov/nucest/68255219	652	628	24	No
RTHG1_24_G03.b1_A029	68255409	http://www.ncbi.nlm.nih.gov/nucest/68255409	652	652	0	Yes
RTHG1_25_C09.b1_A029	68255523	http://www.ncbi.nlm.nih.gov/nucest/68255523	746	746	0	Yes
RTCU1_7_B01.b2_A029	70973442	http://www.ncbi.nlm.nih.gov/nucest/70973442	576	552	24	No
RTCU1_21_G11.b1_A029	70975309	http://www.ncbi.nlm.nih.gov/nucest/70975309	784	784	0	Yes
RTCU1_33_F03.b1_A029	70977142	http://www.ncbi.nlm.nih.gov/nucest/70977142	542	542	0	Yes
RTCU1_36_F07.b1_A029	70977595	http://www.ncbi.nlm.nih.gov/nucest/70977595	489	486	3	Yes
